# Supplementary material for: Severe Intrahepatic Cholestasis of Pregnancy—Potential Mechanism by Which Fetuses Are Protected from the Hazardous Effect of Bile Acids
Source: J Clin Med. 2023 Jan 12;12(2):616. doi: 10.3390/jcm12020616 (PMC9860676; doi:10.3390/jcm12020616)
Supplement: Supplementary file 1 [file jcm-12-00616-s001.zip]

Archive with 1 entries (1 files):
- jcm-2036631-supplementary.pdf
